# Supplementary material for: Design, synthesis and structural studies of meta-xylyl linked bis-benzimidazolium salts: potential anticancer agents against ‘human colon cancer’
Source: Chem Cent J. 2012 Jul 18;6:68. doi: 10.1186/1752-153X-6-68 (PMC3542276; doi:10.1186/1752-153X-6-68)
Supplement: Additional file 3 — CIF file of 10. 2Br. [file 1752-153X-6-68-S3.cif]

 
data_lad92br_sq 
 
_audit_creation_method            SHELXL-97 
_chemical_name_systematic 
; 
 ? 
; 
_chemical_name_common             ? 
_chemical_melting_point           ? 
_chemical_formula_moiety          ? 
_chemical_formula_sum 
 'C36 H32 Br2 N4' 
_chemical_formula_weight          680.48 
 
loop_ 
 _atom_type_symbol 
 _atom_type_description 
 _atom_type_scat_dispersion_real 
 _atom_type_scat_dispersion_imag 
 _atom_type_scat_source 
 'C'  'C'   0.0033   0.0016 
 'International Tables Vol C Tables 4.2.6.8 and 6.1.1.4' 
 'H'  'H'   0.0000   0.0000 
 'International Tables Vol C Tables 4.2.6.8 and 6.1.1.4' 
 'N'  'N'   0.0061   0.0033 
 'International Tables Vol C Tables 4.2.6.8 and 6.1.1.4' 
 'Br'  'Br'  -0.2901   2.4595 
 'International Tables Vol C Tables 4.2.6.8 and 6.1.1.4' 
 
_symmetry_cell_setting            ? 
_symmetry_space_group_name_H-M    ? 
 
loop_ 
 _symmetry_equiv_pos_as_xyz 
 'x, y, z' 
 '-x, -y, -z' 
 
_cell_length_a                    11.0707(3) 
_cell_length_b                    11.3028(3) 
_cell_length_c                    14.8929(3) 
_cell_angle_alpha                 84.9630(10) 
_cell_angle_beta                  75.9750(10) 
_cell_angle_gamma                 87.9240(10) 
_cell_volume                      1800.80(8) 
_cell_formula_units_Z             2 
_cell_measurement_temperature     90(2) 
_cell_measurement_reflns_used     ? 
_cell_measurement_theta_min       ? 
_cell_measurement_theta_max       ? 
 
_exptl_crystal_description        ? 
_exptl_crystal_colour             ? 
_exptl_crystal_size_max           0.56 
_exptl_crystal_size_mid           0.45 
_exptl_crystal_size_min           0.29 
_exptl_crystal_density_meas       ? 
_exptl_crystal_density_diffrn     1.255 
_exptl_crystal_density_method     'not measured' 
_exptl_crystal_F_000              692 
_exptl_absorpt_coefficient_mu     2.278 
_exptl_absorpt_correction_type    ? 
_exptl_absorpt_correction_T_min   0.3635 
_exptl_absorpt_correction_T_max   0.5609 
_exptl_absorpt_process_details    ? 
 
_exptl_special_details 
; 
 ? 
; 
 
_diffrn_ambient_temperature       90(2) 
_diffrn_radiation_wavelength      0.71073 
_diffrn_radiation_type            MoK\a 
_diffrn_radiation_source          'fine-focus sealed tube' 
_diffrn_radiation_monochromator   graphite 
_diffrn_measurement_device_type   ? 
_diffrn_measurement_method        ? 
_diffrn_detector_area_resol_mean  ? 
_diffrn_standards_number          ? 
_diffrn_standards_interval_count  ? 
_diffrn_standards_interval_time   ? 
_diffrn_standards_decay_%         ? 
_diffrn_reflns_number             9480 
_diffrn_reflns_av_R_equivalents   0.0000 
_diffrn_reflns_av_sigmaI/netI     0.0363 
_diffrn_reflns_limit_h_min        -14 
_diffrn_reflns_limit_h_max        15 
_diffrn_reflns_limit_k_min        -15 
_diffrn_reflns_limit_k_max        15 
_diffrn_reflns_limit_l_min        0 
_diffrn_reflns_limit_l_max        20 
_diffrn_reflns_theta_min          1.41 
_diffrn_reflns_theta_max          28.95 
_reflns_number_total              9480 
_reflns_number_gt                 7421 
_reflns_threshold_expression      >2sigma(I) 
 
_computing_data_collection        ? 
_computing_cell_refinement        ? 
_computing_data_reduction         ? 
_computing_structure_solution     'SHELXS-97 (Sheldrick, 1990)' 
_computing_structure_refinement   'SHELXL-97 (Sheldrick, 1997)' 
_computing_molecular_graphics     ? 
_computing_publication_material   ? 
 
_refine_special_details 
; 
 Refinement of F^2^ against ALL reflections.  The weighted R-factor wR and 
 goodness of fit S are based on F^2^, conventional R-factors R are based 
 on F, with F set to zero for negative F^2^. The threshold expression of 
 F^2^ > 2sigma(F^2^) is used only for calculating R-factors(gt) etc. and is 
 not relevant to the choice of reflections for refinement.  R-factors based 
 on F^2^ are statistically about twice as large as those based on F, and R- 
 factors based on ALL data will be even larger. 
; 
 
_refine_ls_structure_factor_coef  Fsqd  
_refine_ls_matrix_type            full 
_refine_ls_weighting_scheme       calc  
_refine_ls_weighting_details 
 'calc w=1/[\s^2^(Fo^2^)+(0.0706P)^2^+1.3184P] where P=(Fo^2^+2Fc^2^)/3' 
_atom_sites_solution_primary      direct 
_atom_sites_solution_secondary    difmap 
_atom_sites_solution_hydrogens    geom 
_refine_ls_hydrogen_treatment     mixed 
_refine_ls_extinction_method      none 
_refine_ls_extinction_coef        ? 
_refine_ls_number_reflns          9480 
_refine_ls_number_parameters      379 
_refine_ls_number_restraints      0 
_refine_ls_R_factor_all           0.0638 
_refine_ls_R_factor_gt            0.0472 
_refine_ls_wR_factor_ref          0.1376 
_refine_ls_wR_factor_gt           0.1305 
_refine_ls_goodness_of_fit_ref    1.076 
_refine_ls_restrained_S_all       1.076 
_refine_ls_shift/su_max           0.000 
_refine_ls_shift/su_mean          0.000 
 
loop_ 
 _atom_site_label 
 _atom_site_type_symbol 
 _atom_site_fract_x 
 _atom_site_fract_y 
 _atom_site_fract_z 
 _atom_site_U_iso_or_equiv 
 _atom_site_adp_type 
 _atom_site_occupancy 
 _atom_site_symmetry_multiplicity 
 _atom_site_calc_flag 
 _atom_site_refinement_flags 
 _atom_site_disorder_assembly 
 _atom_site_disorder_group 
Br1 Br 0.74837(2) 0.48900(2) 0.090391(19) 0.02968(9) Uani 1 1 d . . . 
Br2 Br 0.39501(4) 0.84970(4) -0.27218(3) 0.05723(12) Uani 1 1 d . . . 
N1 N 0.9697(2) 0.2388(2) 0.04541(17) 0.0300(5) Uani 1 1 d . . . 
N2 N 0.8288(2) 0.1249(2) 0.01883(17) 0.0304(5) Uani 1 1 d . . . 
N3 N 0.64194(19) 0.5169(2) -0.19985(15) 0.0260(4) Uani 1 1 d . . . 
N4 N 0.6749(2) 0.6057(2) -0.33946(16) 0.0300(5) Uani 1 1 d . . . 
C1 C 1.2381(3) 0.2541(3) 0.1170(2) 0.0402(7) Uani 1 1 d . . . 
H1A H 1.2752 0.2891 0.0567 0.048 Uiso 1 1 calc R . . 
C2 C 1.3121(4) 0.1976(3) 0.1717(3) 0.0501(9) Uani 1 1 d . . . 
H2A H 1.4000 0.1949 0.1491 0.060 Uiso 1 1 calc R . . 
C3 C 1.2590(4) 0.1464(3) 0.2572(3) 0.0572(10) Uani 1 1 d . . . 
H3A H 1.3102 0.1071 0.2937 0.069 Uiso 1 1 calc R . . 
C4 C 1.1307(5) 0.1504(3) 0.2923(3) 0.0588(11) Uani 1 1 d . . . 
H4A H 1.0944 0.1142 0.3523 0.071 Uiso 1 1 calc R . . 
C5 C 1.0551(4) 0.2086(3) 0.2381(2) 0.0446(8) Uani 1 1 d . . . 
H5A H 0.9674 0.2127 0.2618 0.053 Uiso 1 1 calc R . . 
C6 C 1.1080(3) 0.2590(3) 0.1516(2) 0.0350(6) Uani 1 1 d . . . 
C7 C 1.0285(3) 0.3226(3) 0.0924(2) 0.0333(6) Uani 1 1 d . . . 
H7A H 0.9628 0.3697 0.1320 0.040 Uiso 1 1 calc R . . 
H7B H 1.0809 0.3783 0.0450 0.040 Uiso 1 1 calc R . . 
C8 C 0.8546(3) 0.1983(2) 0.0773(2) 0.0312(6) Uani 1 1 d . . . 
H8A H 0.7990 0.2184 0.1334 0.037 Uiso 1 1 calc R . . 
C9 C 0.9317(3) 0.1186(2) -0.0551(2) 0.0298(6) Uani 1 1 d . . . 
C10 C 0.9522(3) 0.0552(3) -0.1341(2) 0.0356(6) Uani 1 1 d . . . 
H10A H 0.8903 0.0065 -0.1457 0.043 Uiso 1 1 calc R . . 
C11 C 1.0683(3) 0.0679(3) -0.1941(2) 0.0425(7) Uani 1 1 d . . . 
H11A H 1.0868 0.0259 -0.2485 0.051 Uiso 1 1 calc R . . 
C12 C 1.1606(3) 0.1407(3) -0.1780(2) 0.0395(7) Uani 1 1 d . . . 
H12A H 1.2390 0.1468 -0.2216 0.047 Uiso 1 1 calc R . . 
C13 C 1.1389(3) 0.2031(3) -0.0996(2) 0.0338(6) Uani 1 1 d . . . 
H13A H 1.2005 0.2523 -0.0882 0.041 Uiso 1 1 calc R . . 
C14 C 1.0229(3) 0.1904(2) -0.0386(2) 0.0293(6) Uani 1 1 d . . . 
C15 C 0.7054(3) 0.0738(3) 0.0264(2) 0.0341(6) Uani 1 1 d . . . 
H15A H 0.6551 0.0747 0.0911 0.041 Uiso 1 1 calc R . . 
H15B H 0.7157 -0.0097 0.0104 0.041 Uiso 1 1 calc R . . 
C16 C 0.6382(2) 0.1446(3) -0.0385(2) 0.0299(6) Uani 1 1 d . . . 
C17 C 0.5812(3) 0.0879(3) -0.0955(2) 0.0376(7) Uani 1 1 d . . . 
H17A H 0.5839 0.0037 -0.0942 0.045 Uiso 1 1 calc R . . 
C18 C 0.5197(3) 0.1541(3) -0.1548(3) 0.0450(8) Uani 1 1 d . . . 
H18A H 0.4798 0.1148 -0.1933 0.054 Uiso 1 1 calc R . . 
C19 C 0.5167(3) 0.2772(3) -0.1580(2) 0.0361(6) Uani 1 1 d . . . 
H19A H 0.4751 0.3223 -0.1986 0.043 Uiso 1 1 calc R . . 
C20 C 0.5749(2) 0.3344(2) -0.10131(19) 0.0278(5) Uani 1 1 d . . . 
C21 C 0.6338(2) 0.2681(2) -0.04134(19) 0.0290(5) Uani 1 1 d . . . 
H21A H 0.6716 0.3074 -0.0016 0.035 Uiso 1 1 calc R . . 
C22 C 0.5777(2) 0.4688(2) -0.10669(18) 0.0273(5) Uani 1 1 d . . . 
H22A H 0.4914 0.5010 -0.0912 0.033 Uiso 1 1 calc R . . 
H22B H 0.6210 0.4938 -0.0607 0.033 Uiso 1 1 calc R . . 
C23 C 0.5895(2) 0.5790(3) -0.26093(19) 0.0296(5) Uani 1 1 d . . . 
H23A H 0.5039 0.6011 -0.2501 0.035 Uiso 1 1 calc R . . 
C24 C 0.7891(2) 0.5597(3) -0.32857(19) 0.0293(5) Uani 1 1 d . . . 
C25 C 0.9072(3) 0.5646(3) -0.3889(2) 0.0354(6) Uani 1 1 d . . . 
H25A H 0.9212 0.6026 -0.4499 0.042 Uiso 1 1 calc R . . 
C26 C 1.0033(3) 0.5105(3) -0.3541(2) 0.0410(7) Uani 1 1 d . . . 
H26A H 1.0854 0.5110 -0.3927 0.049 Uiso 1 1 calc R . . 
C27 C 0.9822(3) 0.4554(3) -0.2639(2) 0.0378(7) Uani 1 1 d . . . 
H27A H 1.0507 0.4203 -0.2429 0.045 Uiso 1 1 calc R . . 
C28 C 0.8647(3) 0.4503(3) -0.2041(2) 0.0336(6) Uani 1 1 d . . . 
H28A H 0.8507 0.4130 -0.1429 0.040 Uiso 1 1 calc R . . 
C29 C 0.7687(2) 0.5033(2) -0.23943(18) 0.0274(5) Uani 1 1 d . . . 
C30 C 0.6513(3) 0.6703(3) -0.4234(2) 0.0372(6) Uani 1 1 d . . . 
H30A H 0.7112 0.7358 -0.4439 0.045 Uiso 1 1 calc R . . 
H30B H 0.5663 0.7056 -0.4087 0.045 Uiso 1 1 calc R . . 
C31 C 0.6633(3) 0.5904(3) -0.5013(2) 0.0366(7) Uani 1 1 d . . . 
C32 C 0.6524(3) 0.4682(3) -0.4859(2) 0.0400(7) Uani 1 1 d . . . 
H32A H 0.6380 0.4315 -0.4244 0.048 Uiso 1 1 calc R . . 
C33 C 0.6627(3) 0.3987(4) -0.5607(3) 0.0481(8) Uani 1 1 d . . . 
H33A H 0.6563 0.3148 -0.5501 0.058 Uiso 1 1 calc R . . 
C34 C 0.6822(3) 0.4518(4) -0.6499(2) 0.0511(10) Uani 1 1 d . . . 
H34A H 0.6897 0.4044 -0.7007 0.061 Uiso 1 1 calc R . . 
C35 C 0.6908(3) 0.5739(4) -0.6654(2) 0.0508(10) Uani 1 1 d . . . 
H35A H 0.7023 0.6104 -0.7267 0.061 Uiso 1 1 calc R . . 
C36 C 0.6828(3) 0.6429(4) -0.5921(2) 0.0436(8) Uani 1 1 d . . . 
H36A H 0.6905 0.7267 -0.6034 0.052 Uiso 1 1 calc R . . 
 
loop_ 
 _atom_site_aniso_label 
 _atom_site_aniso_U_11 
 _atom_site_aniso_U_22 
 _atom_site_aniso_U_33 
 _atom_site_aniso_U_23 
 _atom_site_aniso_U_13 
 _atom_site_aniso_U_12 
Br1 0.02740(14) 0.03319(15) 0.03202(15) -0.01125(10) -0.01170(10) 0.00430(10) 
Br2 0.0461(2) 0.0715(3) 0.0491(2) -0.00543(18) -0.00270(16) 0.00609(17) 
N1 0.0262(11) 0.0313(12) 0.0368(13) -0.0108(10) -0.0137(10) 0.0031(9) 
N2 0.0283(11) 0.0289(11) 0.0385(13) -0.0068(10) -0.0156(10) 0.0011(9) 
N3 0.0192(10) 0.0349(12) 0.0248(11) -0.0084(9) -0.0052(8) 0.0019(8) 
N4 0.0262(11) 0.0415(13) 0.0245(11) -0.0084(9) -0.0084(9) 0.0025(9) 
C1 0.0377(16) 0.0360(15) 0.0550(19) -0.0212(14) -0.0215(14) 0.0049(12) 
C2 0.053(2) 0.0412(18) 0.069(2) -0.0268(17) -0.0346(19) 0.0128(15) 
C3 0.075(3) 0.0416(19) 0.073(3) -0.0231(18) -0.048(2) 0.0125(18) 
C4 0.098(3) 0.0410(19) 0.047(2) -0.0082(16) -0.034(2) -0.010(2) 
C5 0.057(2) 0.0409(17) 0.0412(17) -0.0143(14) -0.0170(15) -0.0076(15) 
C6 0.0396(15) 0.0299(14) 0.0430(17) -0.0162(12) -0.0204(13) 0.0032(12) 
C7 0.0312(14) 0.0300(14) 0.0446(16) -0.0152(12) -0.0165(12) 0.0015(11) 
C8 0.0298(13) 0.0320(14) 0.0354(15) -0.0085(11) -0.0131(11) 0.0032(11) 
C9 0.0301(13) 0.0259(13) 0.0369(15) -0.0042(11) -0.0148(11) 0.0034(10) 
C10 0.0391(15) 0.0316(14) 0.0412(16) -0.0119(12) -0.0170(13) 0.0023(12) 
C11 0.0492(18) 0.0429(17) 0.0397(17) -0.0173(14) -0.0148(14) 0.0050(14) 
C12 0.0364(16) 0.0412(17) 0.0410(17) -0.0091(13) -0.0080(13) 0.0036(13) 
C13 0.0313(14) 0.0311(14) 0.0412(16) -0.0057(12) -0.0119(12) -0.0001(11) 
C14 0.0306(13) 0.0264(13) 0.0351(14) -0.0077(11) -0.0153(11) 0.0053(10) 
C15 0.0290(13) 0.0313(14) 0.0456(17) -0.0071(12) -0.0137(12) -0.0031(11) 
C16 0.0242(12) 0.0345(14) 0.0331(14) -0.0089(11) -0.0087(11) -0.0004(10) 
C17 0.0381(15) 0.0304(14) 0.0492(18) -0.0132(13) -0.0168(14) -0.0009(12) 
C18 0.0493(19) 0.0426(17) 0.055(2) -0.0161(15) -0.0315(16) -0.0032(14) 
C19 0.0354(15) 0.0388(16) 0.0395(16) -0.0063(13) -0.0184(13) -0.0008(12) 
C20 0.0210(11) 0.0341(14) 0.0283(13) -0.0081(11) -0.0042(10) 0.0008(10) 
C21 0.0235(12) 0.0350(14) 0.0309(14) -0.0116(11) -0.0081(10) -0.0017(10) 
C22 0.0220(11) 0.0362(14) 0.0233(12) -0.0066(10) -0.0033(9) 0.0005(10) 
C23 0.0250(12) 0.0389(15) 0.0270(13) -0.0085(11) -0.0086(10) 0.0022(11) 
C24 0.0254(12) 0.0371(14) 0.0281(13) -0.0125(11) -0.0087(10) 0.0018(10) 
C25 0.0292(14) 0.0506(18) 0.0263(13) -0.0102(12) -0.0037(11) -0.0025(12) 
C26 0.0229(13) 0.059(2) 0.0407(17) -0.0155(15) -0.0040(12) 0.0008(13) 
C27 0.0236(13) 0.0509(18) 0.0411(16) -0.0126(14) -0.0096(12) 0.0056(12) 
C28 0.0266(13) 0.0405(16) 0.0357(15) -0.0085(12) -0.0101(11) 0.0026(11) 
C29 0.0203(11) 0.0363(14) 0.0265(13) -0.0099(11) -0.0051(10) 0.0010(10) 
C30 0.0342(15) 0.0503(18) 0.0287(14) -0.0036(13) -0.0107(12) 0.0023(13) 
C31 0.0245(13) 0.060(2) 0.0275(14) -0.0083(13) -0.0077(11) -0.0008(12) 
C32 0.0288(14) 0.061(2) 0.0322(15) -0.0112(14) -0.0077(12) -0.0054(13) 
C33 0.0321(16) 0.067(2) 0.050(2) -0.0209(17) -0.0116(14) -0.0058(15) 
C34 0.0271(15) 0.095(3) 0.0365(17) -0.0296(18) -0.0105(13) 0.0011(16) 
C35 0.0312(16) 0.097(3) 0.0273(15) -0.0107(17) -0.0111(12) 0.0076(17) 
C36 0.0301(15) 0.069(2) 0.0324(16) -0.0028(15) -0.0110(12) 0.0025(14) 
 
_geom_special_details 
; 
 All esds (except the esd in the dihedral angle between two l.s. planes) 
 are estimated using the full covariance matrix.  The cell esds are taken 
 into account individually in the estimation of esds in distances, angles 
 and torsion angles; correlations between esds in cell parameters are only 
 used when they are defined by crystal symmetry.  An approximate (isotropic) 
 treatment of cell esds is used for estimating esds involving l.s. planes. 
; 
 
loop_ 
 _geom_bond_atom_site_label_1 
 _geom_bond_atom_site_label_2 
 _geom_bond_distance 
 _geom_bond_site_symmetry_2 
 _geom_bond_publ_flag 
N1 C8 1.330(4) . ? 
N1 C14 1.396(4) . ? 
N1 C7 1.481(3) . ? 
N2 C8 1.339(4) . ? 
N2 C9 1.384(4) . ? 
N2 C15 1.478(3) . ? 
N3 C23 1.331(3) . ? 
N3 C29 1.393(3) . ? 
N3 C22 1.464(3) . ? 
N4 C23 1.332(4) . ? 
N4 C24 1.390(3) . ? 
N4 C30 1.465(4) . ? 
C1 C2 1.392(5) . ? 
C1 C6 1.408(4) . ? 
C1 H1A 0.9500 . ? 
C2 C3 1.354(6) . ? 
C2 H2A 0.9500 . ? 
C3 C4 1.391(6) . ? 
C3 H3A 0.9500 . ? 
C4 C5 1.406(5) . ? 
C4 H4A 0.9500 . ? 
C5 C6 1.364(5) . ? 
C5 H5A 0.9500 . ? 
C6 C7 1.513(4) . ? 
C7 H7A 0.9900 . ? 
C7 H7B 0.9900 . ? 
C8 H8A 0.9500 . ? 
C9 C14 1.398(4) . ? 
C9 C10 1.398(4) . ? 
C10 C11 1.380(5) . ? 
C10 H10A 0.9500 . ? 
C11 C12 1.413(5) . ? 
C11 H11A 0.9500 . ? 
C12 C13 1.383(4) . ? 
C12 H12A 0.9500 . ? 
C13 C14 1.386(4) . ? 
C13 H13A 0.9500 . ? 
C15 C16 1.515(4) . ? 
C15 H15A 0.9900 . ? 
C15 H15B 0.9900 . ? 
C16 C17 1.385(4) . ? 
C16 C21 1.392(4) . ? 
C17 C18 1.393(4) . ? 
C17 H17A 0.9500 . ? 
C18 C19 1.388(4) . ? 
C18 H18A 0.9500 . ? 
C19 C20 1.390(4) . ? 
C19 H19A 0.9500 . ? 
C20 C21 1.383(4) . ? 
C20 C22 1.516(4) . ? 
C21 H21A 0.9500 . ? 
C22 H22A 0.9900 . ? 
C22 H22B 0.9900 . ? 
C23 H23A 0.9500 . ? 
C24 C29 1.392(4) . ? 
C24 C25 1.395(4) . ? 
C25 C26 1.391(4) . ? 
C25 H25A 0.9500 . ? 
C26 C27 1.400(5) . ? 
C26 H26A 0.9500 . ? 
C27 C28 1.386(4) . ? 
C27 H27A 0.9500 . ? 
C28 C29 1.391(4) . ? 
C28 H28A 0.9500 . ? 
C30 C31 1.511(4) . ? 
C30 H30A 0.9900 . ? 
C30 H30B 0.9900 . ? 
C31 C32 1.384(5) . ? 
C31 C36 1.398(4) . ? 
C32 C33 1.399(5) . ? 
C32 H32A 0.9500 . ? 
C33 C34 1.379(5) . ? 
C33 H33A 0.9500 . ? 
C34 C35 1.382(6) . ? 
C34 H34A 0.9500 . ? 
C35 C36 1.381(5) . ? 
C35 H35A 0.9500 . ? 
C36 H36A 0.9500 . ? 
 
loop_ 
 _geom_angle_atom_site_label_1 
 _geom_angle_atom_site_label_2 
 _geom_angle_atom_site_label_3 
 _geom_angle 
 _geom_angle_site_symmetry_1 
 _geom_angle_site_symmetry_3 
 _geom_angle_publ_flag 
C8 N1 C14 108.7(2) . . ? 
C8 N1 C7 124.5(2) . . ? 
C14 N1 C7 126.8(2) . . ? 
C8 N2 C9 108.3(2) . . ? 
C8 N2 C15 125.0(2) . . ? 
C9 N2 C15 126.2(2) . . ? 
C23 N3 C29 108.8(2) . . ? 
C23 N3 C22 126.1(2) . . ? 
C29 N3 C22 125.1(2) . . ? 
C23 N4 C24 108.3(2) . . ? 
C23 N4 C30 125.6(2) . . ? 
C24 N4 C30 126.1(2) . . ? 
C2 C1 C6 119.6(3) . . ? 
C2 C1 H1A 120.2 . . ? 
C6 C1 H1A 120.2 . . ? 
C3 C2 C1 120.1(4) . . ? 
C3 C2 H2A 119.9 . . ? 
C1 C2 H2A 119.9 . . ? 
C2 C3 C4 120.9(3) . . ? 
C2 C3 H3A 119.5 . . ? 
C4 C3 H3A 119.5 . . ? 
C3 C4 C5 119.4(4) . . ? 
C3 C4 H4A 120.3 . . ? 
C5 C4 H4A 120.3 . . ? 
C6 C5 C4 119.8(4) . . ? 
C6 C5 H5A 120.1 . . ? 
C4 C5 H5A 120.1 . . ? 
C5 C6 C1 120.1(3) . . ? 
C5 C6 C7 120.7(3) . . ? 
C1 C6 C7 119.2(3) . . ? 
N1 C7 C6 112.0(2) . . ? 
N1 C7 H7A 109.2 . . ? 
C6 C7 H7A 109.2 . . ? 
N1 C7 H7B 109.2 . . ? 
C6 C7 H7B 109.2 . . ? 
H7A C7 H7B 107.9 . . ? 
N1 C8 N2 110.0(3) . . ? 
N1 C8 H8A 125.0 . . ? 
N2 C8 H8A 125.0 . . ? 
N2 C9 C14 107.1(2) . . ? 
N2 C9 C10 130.9(3) . . ? 
C14 C9 C10 122.0(3) . . ? 
C11 C10 C9 115.6(3) . . ? 
C11 C10 H10A 122.2 . . ? 
C9 C10 H10A 122.2 . . ? 
C10 C11 C12 122.7(3) . . ? 
C10 C11 H11A 118.7 . . ? 
C12 C11 H11A 118.7 . . ? 
C13 C12 C11 121.1(3) . . ? 
C13 C12 H12A 119.5 . . ? 
C11 C12 H12A 119.5 . . ? 
C12 C13 C14 116.7(3) . . ? 
C12 C13 H13A 121.6 . . ? 
C14 C13 H13A 121.6 . . ? 
C13 C14 N1 132.2(2) . . ? 
C13 C14 C9 121.9(3) . . ? 
N1 C14 C9 105.8(2) . . ? 
N2 C15 C16 110.3(2) . . ? 
N2 C15 H15A 109.6 . . ? 
C16 C15 H15A 109.6 . . ? 
N2 C15 H15B 109.6 . . ? 
C16 C15 H15B 109.6 . . ? 
H15A C15 H15B 108.1 . . ? 
C17 C16 C21 119.3(3) . . ? 
C17 C16 C15 120.7(3) . . ? 
C21 C16 C15 120.0(2) . . ? 
C16 C17 C18 120.1(3) . . ? 
C16 C17 H17A 119.9 . . ? 
C18 C17 H17A 119.9 . . ? 
C19 C18 C17 120.2(3) . . ? 
C19 C18 H18A 119.9 . . ? 
C17 C18 H18A 119.9 . . ? 
C18 C19 C20 119.7(3) . . ? 
C18 C19 H19A 120.2 . . ? 
C20 C19 H19A 120.2 . . ? 
C21 C20 C19 119.8(3) . . ? 
C21 C20 C22 119.6(2) . . ? 
C19 C20 C22 120.6(2) . . ? 
C20 C21 C16 120.8(2) . . ? 
C20 C21 H21A 119.6 . . ? 
C16 C21 H21A 119.6 . . ? 
N3 C22 C20 110.7(2) . . ? 
N3 C22 H22A 109.5 . . ? 
C20 C22 H22A 109.5 . . ? 
N3 C22 H22B 109.5 . . ? 
C20 C22 H22B 109.5 . . ? 
H22A C22 H22B 108.1 . . ? 
N3 C23 N4 109.9(2) . . ? 
N3 C23 H23A 125.0 . . ? 
N4 C23 H23A 125.0 . . ? 
N4 C24 C29 107.0(2) . . ? 
N4 C24 C25 131.1(3) . . ? 
C29 C24 C25 121.9(3) . . ? 
C26 C25 C24 115.9(3) . . ? 
C26 C25 H25A 122.0 . . ? 
C24 C25 H25A 122.0 . . ? 
C25 C26 C27 121.7(3) . . ? 
C25 C26 H26A 119.1 . . ? 
C27 C26 H26A 119.1 . . ? 
C28 C27 C26 122.3(3) . . ? 
C28 C27 H27A 118.8 . . ? 
C26 C27 H27A 118.8 . . ? 
C27 C28 C29 115.8(3) . . ? 
C27 C28 H28A 122.1 . . ? 
C29 C28 H28A 122.1 . . ? 
C28 C29 N3 131.7(3) . . ? 
C28 C29 C24 122.3(2) . . ? 
N3 C29 C24 106.0(2) . . ? 
N4 C30 C31 111.9(3) . . ? 
N4 C30 H30A 109.2 . . ? 
C31 C30 H30A 109.2 . . ? 
N4 C30 H30B 109.2 . . ? 
C31 C30 H30B 109.2 . . ? 
H30A C30 H30B 107.9 . . ? 
C32 C31 C36 119.2(3) . . ? 
C32 C31 C30 122.5(3) . . ? 
C36 C31 C30 118.2(3) . . ? 
C31 C32 C33 120.1(3) . . ? 
C31 C32 H32A 120.0 . . ? 
C33 C32 H32A 120.0 . . ? 
C34 C33 C32 120.1(4) . . ? 
C34 C33 H33A 119.9 . . ? 
C32 C33 H33A 119.9 . . ? 
C33 C34 C35 120.0(3) . . ? 
C33 C34 H34A 120.0 . . ? 
C35 C34 H34A 120.0 . . ? 
C36 C35 C34 120.3(3) . . ? 
C36 C35 H35A 119.9 . . ? 
C34 C35 H35A 119.9 . . ? 
C35 C36 C31 120.4(4) . . ? 
C35 C36 H36A 119.8 . . ? 
C31 C36 H36A 119.8 . . ? 
 
loop_ 
 _geom_torsion_atom_site_label_1 
 _geom_torsion_atom_site_label_2 
 _geom_torsion_atom_site_label_3 
 _geom_torsion_atom_site_label_4 
 _geom_torsion 
 _geom_torsion_site_symmetry_1 
 _geom_torsion_site_symmetry_2 
 _geom_torsion_site_symmetry_3 
 _geom_torsion_site_symmetry_4 
 _geom_torsion_publ_flag 
C6 C1 C2 C3 0.8(5) . . . . ? 
C1 C2 C3 C4 -0.8(5) . . . . ? 
C2 C3 C4 C5 0.0(5) . . . . ? 
C3 C4 C5 C6 0.8(5) . . . . ? 
C4 C5 C6 C1 -0.7(4) . . . . ? 
C4 C5 C6 C7 -179.6(3) . . . . ? 
C2 C1 C6 C5 -0.1(4) . . . . ? 
C2 C1 C6 C7 178.8(3) . . . . ? 
C8 N1 C7 C6 96.1(3) . . . . ? 
C14 N1 C7 C6 -84.7(3) . . . . ? 
C5 C6 C7 N1 -80.6(3) . . . . ? 
C1 C6 C7 N1 100.5(3) . . . . ? 
C14 N1 C8 N2 0.3(3) . . . . ? 
C7 N1 C8 N2 179.5(2) . . . . ? 
C9 N2 C8 N1 -0.7(3) . . . . ? 
C15 N2 C8 N1 -172.9(2) . . . . ? 
C8 N2 C9 C14 0.9(3) . . . . ? 
C15 N2 C9 C14 172.9(2) . . . . ? 
C8 N2 C9 C10 -179.9(3) . . . . ? 
C15 N2 C9 C10 -7.8(5) . . . . ? 
N2 C9 C10 C11 -178.9(3) . . . . ? 
C14 C9 C10 C11 0.3(4) . . . . ? 
C9 C10 C11 C12 -0.5(5) . . . . ? 
C10 C11 C12 C13 0.4(5) . . . . ? 
C11 C12 C13 C14 0.0(4) . . . . ? 
C12 C13 C14 N1 179.9(3) . . . . ? 
C12 C13 C14 C9 -0.2(4) . . . . ? 
C8 N1 C14 C13 -179.9(3) . . . . ? 
C7 N1 C14 C13 0.9(5) . . . . ? 
C8 N1 C14 C9 0.3(3) . . . . ? 
C7 N1 C14 C9 -179.0(2) . . . . ? 
N2 C9 C14 C13 179.4(3) . . . . ? 
C10 C9 C14 C13 0.1(4) . . . . ? 
N2 C9 C14 N1 -0.7(3) . . . . ? 
C10 C9 C14 N1 180.0(2) . . . . ? 
C8 N2 C15 C16 98.6(3) . . . . ? 
C9 N2 C15 C16 -72.2(3) . . . . ? 
N2 C15 C16 C17 132.8(3) . . . . ? 
N2 C15 C16 C21 -47.0(4) . . . . ? 
C21 C16 C17 C18 -0.2(5) . . . . ? 
C15 C16 C17 C18 -180.0(3) . . . . ? 
C16 C17 C18 C19 0.8(5) . . . . ? 
C17 C18 C19 C20 -0.3(5) . . . . ? 
C18 C19 C20 C21 -0.9(4) . . . . ? 
C18 C19 C20 C22 177.3(3) . . . . ? 
C19 C20 C21 C16 1.6(4) . . . . ? 
C22 C20 C21 C16 -176.6(2) . . . . ? 
C17 C16 C21 C20 -1.0(4) . . . . ? 
C15 C16 C21 C20 178.8(3) . . . . ? 
C23 N3 C22 C20 111.1(3) . . . . ? 
C29 N3 C22 C20 -68.0(3) . . . . ? 
C21 C20 C22 N3 117.8(3) . . . . ? 
C19 C20 C22 N3 -60.4(3) . . . . ? 
C29 N3 C23 N4 0.9(3) . . . . ? 
C22 N3 C23 N4 -178.3(2) . . . . ? 
C24 N4 C23 N3 -0.7(3) . . . . ? 
C30 N4 C23 N3 178.1(3) . . . . ? 
C23 N4 C24 C29 0.2(3) . . . . ? 
C30 N4 C24 C29 -178.6(3) . . . . ? 
C23 N4 C24 C25 -178.8(3) . . . . ? 
C30 N4 C24 C25 2.4(5) . . . . ? 
N4 C24 C25 C26 178.5(3) . . . . ? 
C29 C24 C25 C26 -0.5(4) . . . . ? 
C24 C25 C26 C27 -0.5(5) . . . . ? 
C25 C26 C27 C28 0.6(5) . . . . ? 
C26 C27 C28 C29 0.1(5) . . . . ? 
C27 C28 C29 N3 -178.7(3) . . . . ? 
C27 C28 C29 C24 -1.1(4) . . . . ? 
C23 N3 C29 C28 177.2(3) . . . . ? 
C22 N3 C29 C28 -3.6(5) . . . . ? 
C23 N3 C29 C24 -0.7(3) . . . . ? 
C22 N3 C29 C24 178.5(2) . . . . ? 
N4 C24 C29 C28 -177.9(3) . . . . ? 
C25 C24 C29 C28 1.3(4) . . . . ? 
N4 C24 C29 N3 0.3(3) . . . . ? 
C25 C24 C29 N3 179.5(3) . . . . ? 
C23 N4 C30 C31 -109.3(3) . . . . ? 
C24 N4 C30 C31 69.3(4) . . . . ? 
N4 C30 C31 C32 21.7(4) . . . . ? 
N4 C30 C31 C36 -160.0(3) . . . . ? 
C36 C31 C32 C33 0.9(4) . . . . ? 
C30 C31 C32 C33 179.1(3) . . . . ? 
C31 C32 C33 C34 -0.8(5) . . . . ? 
C32 C33 C34 C35 -0.4(5) . . . . ? 
C33 C34 C35 C36 1.4(5) . . . . ? 
C34 C35 C36 C31 -1.3(5) . . . . ? 
C32 C31 C36 C35 0.1(4) . . . . ? 
C30 C31 C36 C35 -178.2(3) . . . . ? 
 
_diffrn_measured_fraction_theta_max    0.996 
_diffrn_reflns_theta_full              28.95 
_diffrn_measured_fraction_theta_full   0.996 
_refine_diff_density_max    2.185 
_refine_diff_density_min   -1.629 
_refine_diff_density_rms    0.080 
